# Supplementary material for: The Efficacy and Safety of Celecoxib in Addition to Standard Cancer Therapy: A Systematic Review and Meta-Analysis of Randomized Controlled Trials
Source: Curr Oncol. 2022 Aug 25;29(9):6137–53. doi: 10.3390/curroncol29090482 (PMC9497539; doi:10.3390/curroncol29090482)
Supplement: Supplementary file 1 [file curroncol-29-00482-s001.zip]

Archive with 1 entries (1 files):
- curroncol-1811767-supplementary.pdf
